# Supplementary material for: Expression of Immunotherapy Target PRAME in Cancer Correlates with Histone H3 Acetylation and Is Unrelated to Expression of Methylating (DMNT3A/3B) and Demethylating (TET1) Enzymes
Source: J Clin Med. 2024 Mar 8;13(6):1554. doi: 10.3390/jcm13061554 (PMC10971184; doi:10.3390/jcm13061554)
Supplement: Supplementary file 1 [file jcm-13-01554-s001.zip]

Archive with 3 entries (3 files):
- jcm-2880516-supplementary Figure S1.pdf
- jcm-2880516-supplementary Figure S2.pdf
- jcm-2880516-supplementary Table S1.pdf
